# Supplementary material for: Highly specific and non-invasive imaging of Piezo1-dependent activity across scales using GenEPi
Source: Nat Commun. 2023 Jul 19;14:4352. doi: 10.1038/s41467-023-40134-y (PMC10356793; doi:10.1038/s41467-023-40134-y)
Supplement: Supplementary file 8 — Source data [file 41467_2023_40134_MOESM8_ESM.xlsx]

## Sheet: Fig_1
GCaMP-G1	Shear stress																					Ionomycin
Cytosolic	1.55698	1.46446	1.4801	1.55444	1.48586	1.49195	1.69238	1.67519	1.49259	1.55958	1.33023	1.32244	1.741	1.48297	1.47662	1.52748	1.35621	1.26604	1.30255	1.22898		10.4003	11.4884	11.5415	12.1813	12.8706	5.63441	5.85405	7.31024	8.09478	9.87454	3.86318	11.2243	8.49698	11.0033	12.2278	4.49633	4.73928	4.47529
No linker	1.58753	1.43238	1.31452	1.60499	1.56235	1.44116	1.62851	1.4999	1.3787	1.15718	1.25355	1.33148	1.34792	1.4764	1.52104							8.62359	4.94345	2.42513	2.14764	1.51286	1.63269	1.67702	1.56841	2.20654	1.93023	3.83592	1.62207	3.82769	1.62207	3.82769
1xGSGG	1.47752	1.39181	1.39869	1.35983	1.38424	1.88963	1.39648	1.03786	1.34999	1.32517	1.26615	1.38213	1.42769	1.33222	1.32152							1.24581	1.23938	1.00522	1.03693	1.01352	1.70295	1.69221	2.82908	3.09938	1	1	3.78269	2.98786	4.81639	4.27592
2xGSGG	1.87582	1.53409	2.33672	1.76124	1.76726	1.59042	1.49358	1.39201	1.38957	1.36407	1.46019	1.66604	1.31957									5.51464	4.16308	7.79041	3.89994	4.22894	4.10486	3.81996	6.68149	1.45334
GCaMP-G2	Shear stress																					Ionomycin
Cytosolic	1.6232	1.62755	1.63753	1.78663	1.76107	1.78141	1.52618	1.84698	1.79965	1.56131	1.55397	2.03489	1.85114	1.14058	1.69996	1.73741	1.24239	1.29146				1.46417	1.32969	1.46953	1.81305	1.40384	1.2733	1.28686	7.23815	6.58331	3.07542	2.97501	3.61221	3.29484	4.3202	2.43621	4.51258	5.24751	5.72361	5.17016	4.81778	5.10927
No linker	1.6505	1.42169	1.57776	1.59155	1.66081	1.28362	1.67791	1.46488	1.69485	1.76059	1.61767	1.48237	1.57979									1.25289	1.12604	1.34832	1.62862	1.53012	1.29228	1.61546	1.40061	1.77672	2.29959	1.39887	1.78682	1.99935	1.75284	1.39884	1.55523	2.18018	1.998	1.43761
1xGSGG	1.42763	1.36832	1.49364	1.43363	1.39447	1.34462	1.61404	1.41454	1.30722	1.50473	1.29156	1.52726	1.53191	1.51875	1.5416	1.56615	1.4286	1.36611				1.27084	1.2677	1.32201	1.22195	1.31988	1.27804	1.13018	1.10434	1.26548	1.04751	2.16446	2.08301	3.18248	3.75142	2.62166	2.04381
2xGSGG	1.52177	1.4541	1.23121	1.47415	1.29144	1.27272	1.51735	1.75131	1.35848	1.74476	1.55623	1.633	1.60784	1.47557								1.09615	1.24285	1.18636	1.1571	1.2485	1.05231	1.56157	2.0847	1.77418	1.61777	1.82432	1.26129	1.52046	1	1.47982	1.82432
GCaMP-G3	Shear stress																					Ionomycin
Cytosolic	1.59148	1.5665	1.56769	1.56892	1.51378	1.73732	1.71571	1.55796	1.77656	1.8316	1.77954	1.75773	3.22219	1.851	1.70842	1.65899	1.85511					2.77315	2.13218	1.96561	2.56718	5.62287	3.2363	4.07308	5.93975	6.75917	5.12571	5.9554	9.92971	5.35638	5.07411	3.91773
No linker	1.46542	1.55564	1.58036	1.51197	1.59821	1.85166	1.58519	1.50978	1.60168													3.54489	2.85824	2.36049	4.46828	14.0325	1.54841	1.3424	2.39893	2.01419	1.71206	1.7219	1.41448	1.23749	1.20454	1.12158	1.25812	1.17819
1xGSGG	1.6804	1.66701	1.51498	1.40938	1.37801	1.46955	1.76671	1.66936	1.40558	1.43425	1.4294	1.53401	1.51248	1.7756	1.80309							1.22604	1.47335	1.18531	1.1557	1.18008	1.31164	1.57755	1.36637	1.90891	1.39965	2.64391	2.11897	1.90891	1.39965	2.64391	2.11897
2xGSGG	1.30562	1.65804	1.40936	1.43551	1.41067	1.45846	1.62113	1.56601	1.88854	2.0311	1.62253	1.66965	1.53503	1.51704								1.13488	1.54713	2.75213	2.06426	2.31548	2.70637	1.61375	1.77274	1.70468	2.30011	2.83928	2.66148	2.36346	1.84293	1.70468
GCaMP-G4	Shear stress																					Ionomycin
Cytosolic	1.36505	1.30048	1.24402	1.16972	1.38457	1.37012	1.39558	1.38331	1.4285	1.46841	1.57889	1.27686	1.37072									2.12215	1.75192	2.98529	2.58359	2.06541	1.27095	1.38115	1.35477	1.18662	1.22433	1.18875	1.47822	2.09714	1.36803	1.06671	1.83516	1.65994	2.79709
No linker	1.34628	1.16374	1.41027	1.38564	1.45759	1.42747	1.57594	1.45289	1.63739	1.34272	1.26543	1.35485	1.42934	1.08502								1.1212	1.24208	1.23476	1.20126	1.09614	1.08395	1.20462	1.17572	1.27234	1.34867	1.14061	1.53719	1.40005
1xGSGG	1.37061	1.43901	1.62103	1.81455	2.49715	1.52924	1.63256	1.86456	1.25274	1.25367	1.63608	1.41501										1.05554	1.01424	1.02765	1.00626	1.10705	1.08612	1.09171	1.13435	1.22681	1.54572	1.7679	1.03459	1.17719	1.10166	1.11725
2xGSGG	2.27847	1.43549	1.54419	1.30443	1.36061	1.60323	1.38108	1.71622	1.61179	1.68562	1.84865	1.37761	1.09477	1.45846	1.54795	1.29689	1.27012					1.25273	1.28468	1.62549	1.22154	1.93203	2.14782	2.01822	1.30366	1.21581	1.30982	1.44538	1.29684
GCaMP-G5	Shear stress																					Ionomycin
Cytosolic	2.06654	2.41314	1.9643	2.38426	2.48437	1.5303	1.52343	1.65131	1.60755	1.6048	1.84927	1.89624	1.49022	1.83644	1.88084	1.74734	1.46818	1.72897				1.42027	1.29723	1.39407	1.15	1.51915	1.77027	1.18	1.1543	1.66281	2.53313	2.05614	2.53801	2.39234	1.57657	1.49963	2.44196	2.1804	2.42738	2.47529
No linker	1.40153	1.4132	1.63654	1.60613	1.72342	1.53381	1.4319	1.31034	1.1641	1.32103	1.59546	1.48158	1.48545	1.51279								1.60563	2.17045	2.03603	1.75959	1.24147	1.11553	1.23121	1.06225	1.16196	1.10906	1.0981
1xGSGG	1.50116	1.63342	1.61006	1.51371	1.37823	1.38517	1.45737	1.72556	1.76674	1.98299	2.16499											1.07058	1	1	1	1.33182	1.34319	1.36143	1.4215	1.55519	1.32136	1.08053	1	1.13193	1.19117
2xGSGG	1.30562	1.65804	1.40936	1.43551	1.41067	1.45846	1.62113	1.56601	1.88854	2.0311	1.62253	1.66965	1.53503	1.51704								1.61357	2.1461	1.02922	1.07047	1.12528	1.03046	1	1.10693	1.51085	1.21171	2.68714	3.02814	1.74377	1.16674	1.12305	1.41939	1.35737
eGFP	Shear stress																					Ionomycin
Control	1.0704	1.07812	1.04075	1.16292	1.18192	1.35442	1.0826	1.05855	1.1356	1.10367	1.20486	1.13937	1.01559	1.07316	1.14285	1.06673						1.01896	1.02059	1.14228	1.05619	1.04849	1	1.00041	1.07971	1.00601	1.1281	1.20486	1.20437	1.12268	1.28191	1.06998	1.31607	1.21851	1.20404	1.19728

## Sheet: Fig_2b
Time (seconds)	Brightfield	GenEPi	dyne/cm2
0	0.999626	1.02324	0
0.97	1.00004	1.0104	0
1.94	1.00087	1.0019	0
2.91	0.999751	1.00349	0
3.88	0.999441	0.984028	0
4.85	1.00027	0.976937	0
5.82	0.999626	1.02324	0
6.79	1.00004	1.0104	0
7.76	1.00087	1.0019	0
8.73	0.999751	1.00349	0
9.7	0.999441	0.984028	0
10.67	1.00027	0.976937	0
11.64	1.00039	0.971701	0
12.61	1.00094	0.962258	0
13.58	1.00025	0.959239	0
14.55	0.999798	0.94861	0
15.52	0.99326	0.931399	0
16.49	0.99924	1.10704	10
17.46	1.00005	1.31978	10
18.43	1.00023	1.46128	10
19.4	0.999681	1.51623	10
20.37	1.0001	1.58928	10
21.34	0.999948	1.58773	10
22.31	1.00162	1.59033	10
23.28	1.00002	1.55076	10
24.25	0.99994	1.49697	10
25.22	0.99909	1.37885	10
26.19	0.998309	1.22246	10
27.16	0.998477	1.12837	10
28.13	0.998309	1.13922	10
29.1	0.998088	1.20581	10
30.07	0.997799	1.21047	10
31.04	0.998135	1.16374	10
32.01	0.998006	1.09217	10
32.98	0.997794	1.04776	10
33.95	0.997152	1.01951	10
34.92	0.996496	1.00612	10
35.89	0.996709	0.98759	10
36.86	0.995695	0.980237	10
37.83	0.995748	0.980616	10
38.8	0.995653	1.01967	10
39.77	0.994473	1.07152	10
40.74	0.993839	1.06122	10
41.71	0.995143	1.0327	10
42.68	0.994351	0.997694	10
43.65	0.993982	0.978628	10
44.62	0.992888	0.969453	10
45.59	0.993054	0.957893	10
46.56	0.993364	0.958704	10
47.53	0.99295	0.957193	10
48.5	0.992948	0.976041	10
49.47	0.993286	0.999233	10
50.44	0.992002	1.0051	10
51.41	0.991844	0.993207	10
52.38	0.991609	0.971744	10
53.35	0.991628	0.960326	10
54.32	0.990614	0.959463	10
55.29	0.990718	0.956967	10
56.26	0.989439	0.956588	10
57.23	0.989488	0.968196	10
58.2	0.99137	0.968229	10
59.17	0.989959	0.980087	10
60.14	0.989156	0.993014	10
61.11	0.989456	0.99229	10
62.08	0.989012	0.984504	10
63.05	0.988128	0.986147	10
64.02	0.987319	0.994044	10
64.99	0.988029	1.0082	10
65.96	0.987911	0.997519	10
66.93	0.988211	0.992799	10
67.9	0.988423	0.996482	10
68.87	0.98684	0.999364	10
69.84	0.98762	0.999911	10
70.81	0.98816	0.990429	10
71.78	0.988855	0.985853	10
72.75	0.988149	0.974208	10
73.72	0.988215	0.970869	10
74.69	0.989122	0.959145	10
75.66	0.987935	0.948953	10
76.63	0.987775	0.956994	0
77.6	0.988076	0.95827	0
78.57	0.988033	0.973159	0
79.54	0.987451	0.970355	0
80.51	0.987056	0.964087	0
81.48	0.988273	0.962646	0
82.45	0.98813	0.957295	0
83.42	0.988264	0.955548	0
84.39	0.988866	0.942465	0
85.36	0.989206	0.950586	0
86.33	0.989656	0.956542	0
87.3	0.989735	0.9441	0
88.27	0.990406	0.953244	0
89.24	0.9908	0.949558	0
90.21	0.992148	0.948483	0
91.18	0.992866	0.942924	0
92.15	0.992388	0.933455	0
93.12	0.99273	0.936485	0
94.09	0.993547	0.938664	0
95.06	0.995164	0.936719	0
96.03	0.994842	0.935867	0
97	0.995706	0.932121	0
97.97	0.996201	0.931971	0
98.94	0.996169	0.935999	0
99.91	0.996647	0.926701	0
100.88	0.996993	0.919899	0
101.85	0.997148	0.926358	0
102.82	0.997627	0.921381	0
103.79	0.997864	0.912946	0
104.76	0.998081	0.917277	0
105.73	0.998726	0.914822	0
106.7	0.999422	0.91707	0
107.67	1.0005	0.910866	0
108.64	1.00018	0.919446	0
109.61	1.00154	0.904431	0
110.58	1.00184	0.907568	0
111.55	1.00071	0.908483	0
112.52	1.00014	0.908477	0
113.49	1.00086	0.903948	0
114.46	1.00173	0.900329	0
115.43	1.00164	0.897876	0
116.4	1.00191	0.898672	0
117.37	1.00203	0.889219	0
118.34	1.00178	0.900766	0
119.31	1.00279	0.89396	0
120.28	1.00352	0.892266	0
121.25	1.0036	0.892538	0
122.22	1.00382	0.89344	0
123.19	1.00406	0.886879	0
124.16	1.004	0.88925	0

## Sheet: Fig_2c
GenEPi	Shear stress																	Ionomycin
Cytosolic	1.36505	1.30048	1.24402	1.16972	1.38457	1.37012	1.39558	1.38331	1.4285	1.46841	1.57889	1.27686	1.37072					2.12215	1.75192	2.98529	2.58359	2.06541	1.27095	1.38115	1.35477	1.18662	1.22433	1.18875	1.47822	2.09714	1.36803	1.06671	1.83516	1.65994	2.79709
GenEPi	1.37061	1.43901	1.62103	1.81455	2.49715	1.52924	1.63256	1.86456	1.25274	1.25367	1.63608	1.41501						1.05554	1.01424	1.02765	1.00626	1.10705	1.08612	1.09171	1.13435	1.22681	1.54572	1.7679	1.03459	1.17719	1.10166	1.11725
Piezo1-eGFP	1.0704	1.07812	1.04075	1.16292	1.18192	1.35442	1.0826	1.05855	1.1356	1.10367	1.20486	1.13937	1.01559	1.07316	1.14285	1.06673		1.01896	1.02059	1.14228	1.05619	1.04849	1	1.00041	1.07971	1.00601	1.1281	1.20486	1.20437	1.12268	1.28191	1.06998	1.31607	1.21851	1.20404	1.19728

## Sheet: Fig_2d
DMSO	Yoda1
1.06141	1.55545
1.0044	2.77822
1.33502	1.45043
1.26465	1.3344
1.27052	1.37163
1.15612	2.17693
1.2752	1.55349
1.38229	2.59289
1	1.40486
1.07741	1.3592
1.01885	1.28622
1.22696	1.2383
1.15962	1.24656
1.08997	1.27299
1.08124
1.19841
1.10075

## Sheet: Fig_2e
GenEPi	jRCaMP1a
1.07054	1.52336
1.0599	2.02329
1.02267	1.91184
1	1.18894
1	2.57852
1	2.28561
1.0429	3.26977
1.11083	2.99127
1.04555	1.4654
1.10465	1.54213
1.08261	2.12893
1.09528	1.74328
1.00451	2.04541
1.02961	1.74566
1.12249	2.26245
1.12965	2.40469
1	2.0321
1.01822	2.29012
1.04157	2.12666

## Sheet: Fig_2g
Time (seconds)	Force (N)		Time (seconds)	GenEPi	Brighttfield
0	-1.74		0	1.01247	1
0.01	-1.73		0.337	1.01247	1
0.02	-1.73		0.673	0.987531	1
0.03	-1.73		1.01	0.987531	1
0.04	-1.73		1.346	0.992519	1
0.05	-1.73		1.683	0.987531	1
0.06	-1.73		2.019	0.977556	1
0.07	-1.72		2.356	0.982544	1.00234
0.08	-1.73		2.693	0.982544	1.00234
0.09	-1.72		3.029	0.982544	1.00234
0.1	-1.72		3.366	0.982544	1.00234
0.11	-1.72		3.702	0.967581	1.00234
0.12	-1.72		4.039	0.962594	1.00234
0.13	-1.72		4.376	0.947631	1.00234
0.14	-1.72		4.712	0.947631	1.00234
0.15	-1.72		5.049	0.957606	1.00234
0.16	-1.72		5.385	0.967581	1.00234
0.17	-1.73		5.722	0.937656	1.00234
0.18	-1.72		6.058	0.942643	1.00234
0.19	-1.73		6.395	0.952618	1.00468
0.2	-1.73		6.732	0.942643	1.00468
0.21	-1.73		7.068	0.937656	1.00468
0.22	-1.73		7.405	0.937656	1.00468
0.23	-1.73		7.741	0.942643	1.00468
0.24	-1.73		8.078	0.932668	1.00468
0.25	-1.73		8.415	0.927681	1.00468
0.26	-1.73		8.751	0.937656	1.00468
0.27	-1.74		9.088	0.947631	1.00468
0.28	-1.74		9.424	0.937656	1.00468
0.29	-1.74		9.761	0.922693	1.00468
0.3	-1.74		10.097	0.942643	1.00703
0.31	-1.74		10.434	0.937656	1.00703
0.32	-1.74		10.771	0.927681	1.00937
0.33	-1.74		11.107	0.917706	1.01405
0.34	-1.74		11.444	0.927681	1.01874
0.35	-1.74		11.78	0.917706	1.02108
0.36	-1.74		12.117	0.922693	1.02576
0.37	-1.74		12.454	0.942643	1.0281
0.38	-1.74		12.79	0.937656	1.03279
0.39	-1.73		13.127	0.987531	1.03981
0.4	-1.74		13.463	1.02743	1.01874
0.41	-1.73		13.8	0.932668	1.01639
0.42	-1.73		14.136	0.932668	1.01639
0.43	-1.73		14.473	0.917706	1.01639
0.44	-1.73		14.81	0.922693	1.01639
0.45	-1.73		15.146	0.917706	1.01639
0.46	-1.73		15.483	0.902743	1.01639
0.47	-1.73		15.819	0.897756	1.01639
0.48	-1.73		16.156	0.907731	1.01639
0.49	-1.73		16.493	0.897756	1.01639
0.5	-1.74		16.829	0.907731	1.01639
0.51	-1.73		17.166	0.912718	1.01639
0.52	-1.73		17.502	0.902743	1.01639
0.53	-1.73		17.839	0.902743	1.01874
0.54	-1.73		18.175	0.907731	1.01874
0.55	-1.73		18.512	0.892768	1.01639
0.56	-1.74		18.849	0.897756	1.01639
0.57	-1.74		19.185	0.892768	1.01639
0.58	-1.74		19.522	0.897756	1.01874
0.59	-1.74		19.858	0.892768	1.01874
0.6	-1.74		20.195	0.912718	1.01874
0.61	-1.74		20.531	0.882793	1.01874
0.62	-1.75		20.868	0.892768	1.01874
0.63	-1.75		21.205	0.892768	1.01874
0.64	-1.75		21.541	0.892768	1.01874
0.65	-1.75		21.878	0.892768	1.01874
0.66	-1.75		22.214	0.897756	1.01874
0.67	-1.75		22.551	0.897756	1.01874
0.68	-1.75		22.888	0.882793	1.02108
0.69	-1.74		23.224	0.887781	1.01874
0.7	-1.74		23.561	0.887781	1.02108
0.71	-1.74		23.897	0.877805	1.01874
0.72	-1.74		24.234	0.872818	1.01874
0.73	-1.75		24.57	0.882793	1.01874
0.74	-1.74		24.907	0.882793	1.02108
0.75	-1.74		25.244	0.877805	1.02108
0.76	-1.74		25.58	0.872818	1.02108
0.77	-1.73		25.917	0.887781	1.02108
0.78	-1.74		26.253	0.877805	1.02108
0.79	-1.74		26.59	0.892768	1.02108
0.8	-1.74		26.927	0.882793	1.02108
0.81	-1.74		27.263	0.882793	1.02108
0.82	-1.74		27.6	0.897756	1.02108
0.83	-1.74		27.936	0.882793	1.02108
0.84	-1.74		28.273	0.882793	1.02108
0.85	-1.74		28.609	0.882793	1.02342
0.86	-1.74		28.946	0.877805	1.0281
0.87	-1.74		29.283	0.887781	1.03044
0.88	-1.74		29.619	0.887781	1.03513
0.89	-1.74		29.956	0.912718	1.03747
0.9	-1.75		30.292	0.917706	1.04215
0.91	-1.75		30.629	0.962594	1.04918
0.92	-1.75		30.966	0.912718	1.01874
0.93	-1.75		31.302	0.892768	1.02342
0.94	-1.75		31.639	0.877805	1.02342
0.95	-1.75		31.975	0.872818	1.02342
0.96	-1.76		32.312	0.892768	1.02342
0.97	-1.76		32.648	0.877805	1.02342
0.98	-1.75		32.985	0.887781	1.02342
0.99	-1.76		33.322	0.877805	1.02342
1	-1.76		33.658	0.872818	1.02342
1.01	-1.76		33.995	0.892768	1.02342
1.02	-1.76		34.331	0.892768	1.02342
1.03	-1.76		34.668	0.882793	1.02576
1.04	-1.76		35.005	0.887781	1.02576
1.05	-1.75		35.341	0.882793	1.02576
1.06	-1.76		35.678	0.872818	1.02576
1.07	-1.76		36.014	0.872818	1.02576
1.08	-1.75		36.351	0.877805	1.02576
1.09	-1.76		36.687	0.86783	1.02342
1.1	-1.76		37.024	0.86783	1.02576
1.11	-1.76		37.361	0.872818	1.02576
1.12	-1.76		37.697	0.872818	1.02576
1.13	-1.76		38.034	0.862843	1.02576
1.14	-1.77		38.37	0.86783	1.02576
1.15	-1.77		38.707	0.852868	1.02576
1.16	-1.76		39.043	0.84788	1.02576
1.17	-1.77		39.38	0.852868	1.02576
1.18	-1.76		39.717	0.862843	1.02576
1.19	-1.76		40.053	0.842893	1.02576
1.2	-1.77		40.39	0.852868	1.02576
1.21	-1.77		40.726	0.837905	1.02576
1.22	-1.77		41.063	0.86783	1.02576
1.23	-1.77		41.4	0.857855	1.02576
1.24	-1.78		41.736	0.852868	1.02576
1.25	-1.78		42.073	0.86783	1.02576
1.26	-1.77		42.409	0.842893	1.02576
1.27	-1.78		42.746	0.84788	1.02576
1.28	-1.78		43.082	0.842893	1.02576
1.29	-1.78		43.419	0.857855	1.02576
1.3	-1.78		43.756	0.857855	1.02576
1.31	-1.79		44.092	0.857855	1.02576
1.32	-1.78		44.429	0.857855	1.02576
1.33	-1.78		44.765	0.832918	1.02576
1.34	-1.77		45.102	0.842893	1.02576
1.35	-1.77		45.439	0.852868	1.02576
1.36	-1.78		45.775	0.852868	1.02576
1.37	-1.78		46.112	0.852868	1.0281
1.38	-1.78		46.448	0.852868	1.03044
1.39	-1.78		46.785	0.84788	1.03513
1.4	-1.79		47.121	0.872818	1.03747
1.41	-1.78		47.458	0.84788	1.04215
1.42	-1.79		47.795	0.907731	1.04684
1.43	-1.79		48.131	0.977556	1.04918
1.44	-1.78		48.468	0.902743	1.02576
1.45	-1.78		48.804	0.912718	1.02576
1.46	-1.78		49.141	0.887781	1.02576
1.47	-1.78		49.478	0.877805	1.02576
1.48	-1.79		49.814	0.887781	1.02576
1.49	-1.8		50.151	0.872818	1.02576
1.5	-1.79		50.487	0.892768	1.02576
1.51	-1.8		50.824	0.877805	1.02576
1.52	-1.8		51.16	0.897756	1.02576
1.53	-1.8		51.497	0.877805	1.02576
1.54	-1.81		51.834	0.892768	1.02576
1.55	-1.81		52.17	0.877805	1.02576
1.56	-1.82		52.507	0.882793	1.02576
1.57	-1.82		52.843	0.892768	1.02576
1.58	-1.82		53.18	0.877805	1.02576
1.59	-1.83		53.517	0.902743	1.02576
1.6	-1.83		53.853	0.892768	1.02576
1.61	-1.83		54.19	0.877805	1.02576
1.62	-1.85		54.526	0.887781	1.02576
1.63	-1.85		54.863	0.882793	1.02576
1.64	-1.85		55.199	0.892768	1.02576
1.65	-1.85		55.536	0.887781	1.02576
1.66	-1.84		55.873	0.882793	1.02576
1.67	-1.85		56.209	0.887781	1.02576
1.68	-1.85		56.546	0.897756	1.02576
1.69	-1.85		56.882	0.872818	1.0281
1.7	-1.84		57.219	0.877805	1.0281
1.71	-1.84		57.555	0.887781	1.0281
1.72	-1.84		57.892	0.882793	1.02576
1.73	-1.84		58.229	0.887781	1.0281
1.74	-1.84		58.565	0.882793	1.0281
1.75	-1.84		58.902	0.892768	1.0281
1.76	-1.83		59.238	0.902743	1.0281
1.77	-1.84		59.575	0.887781	1.0281
1.78	-1.83		59.912	0.882793	1.0281
1.79	-1.84		60.248	0.882793	1.0281
1.8	-1.84		60.585	0.877805	1.0281
1.81	-1.83		60.921	0.902743	1.0281
1.82	-1.83		61.258	0.902743	1.0281
1.83	-1.83		61.594	0.872818	1.0281
1.84	-1.84		61.931	0.897756	1.0281
1.85	-1.84		62.268	0.897756	1.03044
1.86	-1.85		62.604	0.877805	1.03044
1.87	-1.85		62.941	0.877805	1.03044
1.88	-1.85		63.277	0.887781	1.03044
1.89	-1.85		63.614	0.882793	1.03279
1.9	-1.86		63.951	0.897756	1.03747
1.91	-1.86		64.287	0.882793	1.04215
1.92	-1.86		64.624	0.877805	1.0445
1.93	-1.87		64.96	0.887781	1.04918
1.94	-1.87		65.297	0.972569	1.05621
1.95	-1.87		65.633	1.00249	1.04918
1.96	-1.87		65.97	0.922693	1.03044
1.97	-1.88		66.307	0.912718	1.03044
1.98	-1.88		66.643	0.907731	1.03044
1.99	-1.88		66.98	0.912718	1.03044
2	-1.89		67.316	0.907731	1.03044
2.01	-1.89		67.653	0.927681	1.03044
2.02	-1.88		67.99	0.912718	1.0281
2.03	-1.87		68.326	0.907731	1.03044
2.04	-1.88		68.663	0.897756	1.03044
2.05	-1.88		68.999	0.912718	1.03044
2.06	-1.88		69.336	0.902743	1.03044
2.07	-1.88		69.672	0.907731	1.03044
2.08	-1.87		70.009	0.902743	1.03044
2.09	-1.87		70.346	0.917706	1.03044
2.1	-1.87		70.682	0.917706	1.03044
2.11	-1.87		71.019	0.902743	1.03044
2.12	-1.87		71.355	0.902743	1.03044
2.13	-1.87		71.692	0.902743	1.03044
2.14	-1.87		72.029	0.897756	1.03044
2.15	-1.87		72.365	0.907731	1.03044
2.16	-1.87		72.702	0.897756	1.03044
2.17	-1.87		73.038	0.882793	1.03044
2.18	-1.87		73.375	0.902743	1.0281
2.19	-1.88		73.711	0.897756	1.0281
2.2	-1.89		74.048	0.892768	1.0281
2.21	-1.89		74.385	0.907731	1.0281
2.22	-1.89		74.721	0.887781	1.03044
2.23	-1.9		75.058	0.892768	1.03044
2.24	-1.9		75.394	0.892768	1.03044
2.25	-1.9		75.731	0.897756	1.03044
2.26	-1.91		76.067	0.892768	1.03044
2.27	-1.91		76.404	0.897756	1.03044
2.28	-1.91		76.741	0.907731	1.03044
2.29	-1.91		77.077	0.877805	1.03044
2.3	-1.92		77.414	0.897756	1.03044
2.31	-1.93		77.75	0.882793	1.03044
2.32	-1.93		78.087	0.872818	1.03044
2.33	-1.93		78.424	0.877805	1.03044
2.34	-1.93		78.76	0.887781	1.03044
2.35	-1.93		79.097	0.877805	1.03044
2.36	-1.91		79.433	0.887781	1.03044
2.37	-1.92		79.77	0.872818	1.03044
2.38	-1.92		80.106	0.872818	1.03044
2.39	-1.92		80.443	0.872818	1.03044
2.4	-1.91		80.78	0.877805	1.0281
2.41	-1.91		81.116	0.877805	1.03279
2.42	-1.91		81.453	0.887781	1.03747
2.43	-1.9		81.789	0.877805	1.04215
2.44	-1.9		82.126	0.892768	1.0445
2.45	-1.91		82.463	0.912718	1.04918
2.46	-1.91		82.799	0.992519	1.05621
2.47	-1.89		83.136	1.16209	1.0281
2.48	-1.9		83.472	1.47132	1.02108
2.49	-1.9		83.809	1.72569	1.02108
2.5	-1.9		84.145	1.93017	1.02108
2.51	-1.9		84.482	2	1.02108
2.52	-1.9		84.819	2.00499	1.02108
2.53	-1.91		85.155	1.94015	1.02108
2.54	-1.91		85.492	1.82045	1.02108
2.55	-1.91		85.828	1.70075	1.02108
2.56	-1.92		86.165	1.62594	1.02108
2.57	-1.92		86.502	1.54115	1.02108
2.58	-1.92		86.838	1.50623	1.02108
2.59	-1.92		87.175	1.45137	1.02108
2.6	-1.94		87.511	1.38155	1.02108
2.61	-1.94		87.848	1.3616	1.02108
2.62	-1.93		88.184	1.3217	1.02108
2.63	-1.94		88.521	1.29177	1.02108
2.64	-1.95		88.858	1.26185	1.02108
2.65	-1.95		89.194	1.2419	1.02108
2.66	-1.95		89.531	1.18703	1.02108
2.67	-1.96		89.867	1.17207	1.02108
2.68	-1.96		90.204	1.16708	1.02108
2.69	-1.95		90.541	1.14214	1.02108
2.7	-1.94		90.877	1.13217	1.02108
2.71	-1.95		91.214	1.09726	1.02108
2.72	-1.95		91.55	1.08229	1.02108
2.73	-1.94		91.887	1.06234	1.02108
2.74	-1.94		92.223	1.04239	1.02108
2.75	-1.95		92.56	1.03242	1.02108
2.76	-1.93		92.897	1.01746	1.02108
2.77	-1.93		93.233	1.00748	1.02108
2.78	-1.93		93.57	1.00748	1.02108
2.79	-1.93		93.906	1.00249	1.02108
2.8	-1.92		94.243	0.952618	1.02108
2.81	-1.92		94.579	0.967581	1.02108
2.82	-1.92		94.916	0.967581	1.02108
2.83	-1.92		95.253	0.957606	1.02108
2.84	-1.92		95.589	0.922693	1.02108
2.85	-1.91		95.926	0.942643	1.02108
2.86	-1.93		96.262	0.927681	1.02108
2.87	-1.92		96.599	0.917706	1.02108
2.88	-1.92		96.936	0.932668	1.02108
2.89	-1.93		97.272	0.907731	1.02108
2.9	-1.93
2.91	-1.92
2.92	-1.93
2.93	-1.93
2.94	-1.93
2.95	-1.92
2.96	-1.93
2.97	-1.94
2.98	-1.93
2.99	-1.94
3	-1.94
3.01	-1.94
3.02	-1.94
3.03	-1.93
3.04	-1.93
3.05	-1.93
3.06	-1.93
3.07	-1.92
3.08	-1.92
3.09	-1.92
3.1	-1.92
3.11	-1.91
3.12	-1.9
3.13	-1.91
3.14	-1.9
3.15	-1.89
3.16	-1.91
3.17	-1.9
3.18	-1.9
3.19	-1.9
3.2	-1.92
3.21	-1.91
3.22	-1.91
3.23	-1.93
3.24	-1.94
3.25	-1.94
3.26	-1.93
3.27	-1.93
3.28	-1.94
3.29	-1.93
3.3	-1.93
3.31	-1.94
3.32	-1.94
3.33	-1.93
3.34	-1.92
3.35	-1.92
3.36	-1.91
3.37	-1.89
3.38	-1.89
3.39	-1.89
3.4	-1.87
3.41	-1.87
3.42	-1.87
3.43	-1.84
3.44	-1.82
3.45	-1.81
3.46	-1.79
3.47	-1.76
3.48	-1.74
3.49	-1.72
3.5	-1.68
3.51	-1.63
3.52	-1.6
3.53	-1.55
3.54	-1.5
3.55	-1.44
3.56	-1.41
3.57	-1.35
3.58	-1.27
3.59	-1.23
3.6	-1.18
3.61	-1.1
3.62	-1.02
3.63	-0.944
3.64	-0.868
3.65	-0.777
3.66	-0.667
3.67	-0.582
3.68	-0.488
3.69	-0.371
3.7	-0.234
3.71	-0.102
3.72	0.0429
3.73	0.196
3.74	0.346
3.75	0.517
3.76	0.689
3.77	0.868
3.78	1.05
3.79	1.26
3.8	1.47
3.81	1.69
3.82	1.91
3.83	2.13
3.84	2.36
3.85	2.63
3.86	2.9
3.87	3.17
3.88	3.47
3.89	3.79
3.9	4.08
3.91	4.32
3.92	4.59
3.93	4.92
3.94	5.31
3.95	5.63
3.96	5.94
3.97	6.26
3.98	6.61
3.99	7.03
4	7.45
4.01	7.86
4.02	8.23
4.03	8.64
4.04	9.03
4.05	9.45
4.06	10
4.07	10.6
4.08	11.2
4.09	11.9
4.1	12.6
4.11	13.4
4.12	14.3
4.13	15.4
4.14	16.6
4.15	18.1
4.16	19.7
4.17	21.3
4.18	23.3
4.19	25.8
4.2	28.5
4.21	31.8
4.22	35.4
4.23	39.7
4.24	45.3
4.25	52.8
4.26	62.7
4.27	76
4.28	103
4.29	127
4.3	129
4.31	127
4.32	126
4.33	124
4.34	123
4.35	123
4.36	122
4.37	122
4.38	121
4.39	121
4.4	120
4.41	120
4.42	120
4.43	120
4.44	119
4.45	119
4.46	119
4.47	119
4.48	79.1
4.49	-9.57
4.5	-10.1
4.51	-9.2
4.52	-7.34
4.53	-6.36
4.54	-6.22
4.55	-5.76
4.56	-5.54
4.57	-5.33
4.58	-5.27
4.59	-5.44
4.6	-4.69
4.61	-4.09
4.62	-4.25
4.63	-4.7
4.64	-5.07
4.65	-5.52
4.66	-5.82
4.67	-6.1
4.68	-5.87
4.69	-5.2
4.7	-4.83
4.71	-4.62
4.72	-4.48
4.73	-4.39
4.74	-4.3
4.75	-4.23
4.76	-4.17
4.77	-4.11
4.78	-4.08
4.79	-4.05
4.8	-4.02
4.81	-3.99
4.82	-3.97
4.83	-3.94
4.84	-3.92
4.85	-3.88
4.86	-3.84
4.87	-3.81
4.88	-3.77
4.89	-3.75
4.9	-3.72
4.91	-3.7
4.92	-3.67
4.93	-3.66
4.94	-3.64
4.95	-3.62
4.96	-3.6
4.97	-3.58
4.98	-3.58
4.99	-3.56
5	-3.55
5.01	-3.53
5.02	-3.52
5.03	-3.51
5.04	-3.5
5.05	-3.49
5.06	-3.47
5.07	-3.46
5.08	-3.45
5.09	-3.45
5.1	-3.43
5.11	-3.43
5.12	-3.42
5.13	-3.41
5.14	-3.41
5.15	-3.4
5.16	-3.39
5.17	-3.38
5.18	-3.38
5.19	-3.37
5.2	-3.36
5.21	-3.36
5.22	-3.36
5.23	-3.35
5.24	-3.36
5.25	-3.35
5.26	-3.35
5.27	-3.34
5.28	-3.33
5.29	-3.34
5.3	-3.33
5.31	-3.33
5.32	-3.32
5.33	-3.31
5.34	-3.3
5.35	-3.3
5.36	-3.29
5.37	-3.27
5.38	-3.26
5.39	-3.25
5.4	-3.25
5.41	-3.24
5.42	-3.24
5.43	-3.24
5.44	-3.23
5.45	-3.22
5.46	-3.22
5.47	-3.22
5.48	-3.21
5.49	-3.2
5.5	-3.2
5.51	-3.2
5.52	-3.19
5.53	-3.19
5.54	-3.19
5.55	-3.19
5.56	-3.18
5.57	-3.18
5.58	-3.18
5.59	-3.17
5.6	-3.18
5.61	-3.18
5.62	-3.17
5.63	-3.17
5.64	-3.17
5.65	-3.17
5.66	-3.17
5.67	-3.16
5.68	-3.16
5.69	-3.15
5.7	-3.15
5.71	-3.15
5.72	-3.15
5.73	-3.14
5.74	-3.14
5.75	-3.14
5.76	-3.14
5.77	-3.14
5.78	-3.13
5.79	-3.12
5.8	-3.12
5.81	-3.11
5.82	-3.11
5.83	-3.11
5.84	-3.1
5.85	-3.11
5.86	-3.1
5.87	-3.11
5.88	-3.1
5.89	-3.11
5.9	-3.1
5.91	-3.1
5.92	-3.1
5.93	-3.1
5.94	-3.09
5.95	-3.09
5.96	-3.1
5.97	-3.1
5.98	-3.09
5.99	-3.1
6	-3.09
6.01	-3.09
6.02	-3.1
6.03	-3.09
6.04	-3.1
6.05	-3.09
6.06	-3.09
6.07	-3.08
6.08	-3.08
6.09	-3.07
6.1	-3.07
6.11	-3.06
6.12	-3.07
6.13	-3.05
6.14	-3.03
6.15	-3.03
6.16	-3.01
6.17	-3.01
6.18	-3
6.19	-3
6.2	-3
6.21	-2.99
6.22	-2.99
6.23	-2.99
6.24	-2.99
6.25	-2.99
6.26	-2.99
6.27	-2.99
6.28	-2.99
6.29	-2.99
6.3	-2.99
6.31	-2.99
6.32	-3
6.33	-3
6.34	-2.99
6.35	-2.99
6.36	-2.99
6.37	-2.99
6.38	-2.99
6.39	-2.99
6.4	-2.98
6.41	-2.98
6.42	-2.99
6.43	-2.98
6.44	-2.98
6.45	-2.97
6.46	-2.97
6.47	-2.97
6.48	-2.97
6.49	-2.96
6.5	-2.96
6.51	-2.96
6.52	-2.95
6.53	-2.95
6.54	-2.94
6.55	-2.95
6.56	-2.95
6.57	-2.95
6.58	-2.95
6.59	-2.95
6.6	-2.96
6.61	-2.95
6.62	-2.95
6.63	-2.94
6.64	-2.95
6.65	-2.95
6.66	-2.96
6.67	-2.96
6.68	-2.95
6.69	-2.95
6.7	-2.96
6.71	-2.96
6.72	-2.95
6.73	-2.95
6.74	-2.95
6.75	-2.94
6.76	-2.94
6.77	-2.94
6.78	-2.93
6.79	-2.93
6.8	-2.93
6.81	-2.94
6.82	-2.93
6.83	-2.92
6.84	-2.92
6.85	-2.93
6.86	-2.92
6.87	-2.92
6.88	-2.91
6.89	-2.92
6.9	-2.91
6.91	-2.91
6.92	-2.91
6.93	-2.91
6.94	-2.91
6.95	-2.91
6.96	-2.91
6.97	-2.91
6.98	-2.91
6.99	-2.92
7	-2.91
7.01	-2.91
7.02	-2.91
7.03	-2.91
7.04	-2.91
7.05	-2.9
7.06	-2.9
7.07	-2.9
7.08	-2.89
7.09	-2.89
7.1	-2.88
7.11	-2.88
7.12	-2.87
7.13	-2.88
7.14	-2.87
7.15	-2.88
7.16	-2.87
7.17	-2.87
7.18	-2.86
7.19	-2.87
7.2	-2.86
7.21	-2.87
7.22	-2.86
7.23	-2.86
7.24	-2.87
7.25	-2.86
7.26	-2.86
7.27	-2.87
7.28	-2.87
7.29	-2.87
7.3	-2.86
7.31	-2.85
7.32	-2.86
7.33	-2.86
7.34	-2.86
7.35	-2.86
7.36	-2.86
7.37	-2.86
7.38	-2.86
7.39	-2.86
7.4	-2.85
7.41	-2.85
7.42	-2.84
7.43	-2.85
7.44	-2.84
7.45	-2.85
7.46	-2.84
7.47	-2.84
7.48	-2.83
7.49	-2.83
7.5	-2.83
7.51	-2.82
7.52	-2.83
7.53	-2.82
7.54	-2.82
7.55	-2.82
7.56	-2.82
7.57	-2.82
7.58	-2.83
7.59	-2.83
7.6	-2.83
7.61	-2.83
7.62	-2.83
7.63	-2.84
7.64	-2.83
7.65	-2.83
7.66	-2.83
7.67	-2.84
7.68	-2.84
7.69	-2.84
7.7	-2.84
7.71	-2.84
7.72	-2.84
7.73	-2.84
7.74	-2.83
7.75	-2.83
7.76	-2.83
7.77	-2.82
7.78	-2.82
7.79	-2.82
7.8	-2.82
7.81	-2.81
7.82	-2.81
7.83	-2.81
7.84	-2.81
7.85	-2.8
7.86	-2.81
7.87	-2.8
7.88	-2.8
7.89	-2.81
7.9	-2.81
7.91	-2.8
7.92	-2.8
7.93	-2.81
7.94	-2.8
7.95	-2.8
7.96	-2.8
7.97	-2.8
7.98	-2.79
7.99	-2.8
8	-2.8
8.01	-2.8
8.02	-2.8
8.03	-2.81
8.04	-2.81
8.05	-2.81
8.06	-2.8
8.07	-2.79
8.08	-2.8
8.09	-2.79
8.1	-2.78
8.11	-2.78
8.12	-2.78
8.13	-2.78
8.14	-2.77
8.15	-2.77
8.16	-2.76
8.17	-2.77
8.18	-2.76
8.19	-2.76
8.2	-2.76
8.21	-2.76
8.22	-2.76
8.23	-2.76
8.24	-2.76
8.25	-2.76
8.26	-2.75
8.27	-2.77
8.28	-2.76
8.29	-2.76
8.3	-2.76
8.31	-2.76
8.32	-2.77
8.33	-2.76
8.34	-2.77
8.35	-2.77
8.36	-2.77
8.37	-2.78
8.38	-2.77
8.39	-2.77
8.4	-2.77
8.41	-2.77
8.42	-2.76
8.43	-2.76
8.44	-2.76
8.45	-2.75
8.46	-2.76
8.47	-2.74
8.48	-2.75
8.49	-2.73
8.5	-2.73
8.51	-2.74
8.52	-2.73
8.53	-2.73
8.54	-2.73
8.55	-2.73
8.56	-2.73
8.57	-2.73
8.58	-2.73
8.59	-2.73
8.6	-2.74
8.61	-2.73
8.62	-2.74
8.63	-2.73
8.64	-2.73
8.65	-2.73
8.66	-2.74
8.67	-2.74
8.68	-2.74
8.69	-2.74
8.7	-2.74
8.71	-2.74
8.72	-2.74
8.73	-2.75
8.74	-2.75
8.75	-2.74
8.76	-2.74
8.77	-2.74
8.78	-2.73
8.79	-2.73
8.8	-2.73
8.81	-2.73
8.82	-2.73
8.83	-2.72
8.84	-2.72
8.85	-2.72
8.86	-2.73
8.87	-2.73
8.88	-2.72
8.89	-2.72
8.9	-2.72
8.91	-2.72
8.92	-2.73
8.93	-2.72
8.94	-2.72
8.95	-2.73
8.96	-2.74
8.97	-2.73
8.98	-2.73
8.99	-2.73
9	-2.73
9.01	-2.73
9.02	-2.72
9.03	-2.73
9.04	-2.73
9.05	-2.73
9.06	-2.73
9.07	-2.73
9.08	-2.72
9.09	-2.72
9.1	-2.72
9.11	-2.71
9.12	-2.71
9.13	-2.72
9.14	-2.71
9.15	-2.71
9.16	-2.7
9.17	-2.7
9.18	-2.7
9.19	-2.69
9.2	-2.7
9.21	-2.7
9.22	-2.7
9.23	-2.69
9.24	-2.7
9.25	-2.7
9.26	-2.7
9.27	-2.7
9.28	-2.7
9.29	-2.7
9.3	-2.7
9.31	-2.7
9.32	-2.7
9.33	-2.7
9.34	-2.7
9.35	-2.71
9.36	-2.71
9.37	-2.71
9.38	-2.71
9.39	-2.71
9.4	-2.72
9.41	-2.71
9.42	-2.71
9.43	-2.7
9.44	-2.7
9.45	-2.7
9.46	-2.7
9.47	-2.7
9.48	-2.7
9.49	-2.69
9.5	-2.69
9.51	-2.7
9.52	-2.69
9.53	-2.69
9.54	-2.68
9.55	-2.68
9.56	-2.68
9.57	-2.68
9.58	-2.68
9.59	-2.68
9.6	-2.68
9.61	-2.68
9.62	-2.68
9.63	-2.68
9.64	-2.69
9.65	-2.68
9.66	-2.69
9.67	-2.69
9.68	-2.69
9.69	-2.69
9.7	-2.7
9.71	-2.7
9.72	-2.7
9.73	-2.7
9.74	-2.7
9.75	-2.69
9.76	-2.69
9.77	-2.69
9.78	-2.69
9.79	-2.69
9.8	-2.68
9.81	-2.68
9.82	-2.68
9.83	-2.68
9.84	-2.68
9.85	-2.67
9.86	-2.67
9.87	-2.67
9.88	-2.66
9.89	-2.67
9.9	-2.67
9.91	-2.67
9.92	-2.67
9.93	-2.67
9.94	-2.67
9.95	-2.67
9.96	-2.67
9.97	-2.67
9.98	-2.67
9.99	-2.68
10	-2.68
10.01	-2.67
10.02	-2.68
10.03	-2.68
10.04	-2.68
10.05	-2.69
10.06	-2.68
10.07	-2.68
10.08	-2.68
10.09	-2.68
10.1	-2.68
10.11	-2.68
10.12	-2.67
10.13	-2.66
10.14	-2.66
10.15	-2.66
10.16	-2.66
10.17	-2.66
10.18	-2.66
10.19	-2.65
10.2	-2.65
10.21	-2.66
10.22	-2.66
10.23	-2.66
10.24	-2.65
10.25	-2.66
10.26	-2.66
10.27	-2.66
10.28	-2.66
10.29	-2.66
10.3	-2.66
10.31	-2.66
10.32	-2.67
10.33	-2.66
10.34	-2.67
10.35	-2.66
10.36	-2.67
10.37	-2.68
10.38	-2.68
10.39	-2.67
10.4	-2.67
10.41	-2.68
10.42	-2.67
10.43	-2.68
10.44	-2.67
10.45	-2.66
10.46	-2.66
10.47	-2.66
10.48	-2.66
10.49	-2.65
10.5	-2.65
10.51	-2.65
10.52	-2.65
10.53	-2.65
10.54	-2.65
10.55	-2.65
10.56	-2.64
10.57	-2.64
10.58	-2.63
10.59	-2.63
10.6	-2.64
10.61	-2.64
10.62	-2.64
10.63	-2.64
10.64	-2.65
10.65	-2.65
10.66	-2.65
10.67	-2.65
10.68	-2.65
10.69	-2.65
10.7	-2.65
10.71	-2.66
10.72	-2.66
10.73	-2.66
10.74	-2.66
10.75	-2.66
10.76	-2.66
10.77	-2.65
10.78	-2.66
10.79	-2.65
10.8	-2.65
10.81	-2.64
10.82	-2.65
10.83	-2.64
10.84	-2.64
10.85	-2.63
10.86	-2.64
10.87	-2.63
10.88	-2.64
10.89	-2.63
10.9	-2.64
10.91	-2.64
10.92	-2.64
10.93	-2.64
10.94	-2.64
10.95	-2.64
10.96	-2.64
10.97	-2.64
10.98	-2.64
10.99	-2.64
11	-2.64
11.01	-2.64
11.02	-2.64
11.03	-2.64
11.04	-2.64
11.05	-2.64
11.06	-2.65
11.07	-2.65
11.08	-2.65
11.09	-2.64
11.1	-2.65
11.11	-2.64
11.12	-2.65
11.13	-2.64
11.14	-2.64
11.15	-2.64
11.16	-2.63
11.17	-2.63
11.18	-2.63
11.19	-2.64
11.2	-2.63
11.21	-2.63
11.22	-2.63
11.23	-2.62
11.24	-2.62
11.25	-2.63
11.26	-2.62
11.27	-2.63
11.28	-2.62
11.29	-2.63
11.3	-2.62
11.31	-2.63
11.32	-2.62
11.33	-2.63
11.34	-2.63
11.35	-2.64
11.36	-2.63
11.37	-2.64
11.38	-2.64
11.39	-2.64
11.4	-2.64
11.41	-2.64
11.42	-2.64
11.43	-2.64
11.44	-2.64
11.45	-2.63
11.46	-2.64
11.47	-2.64
11.48	-2.63
11.49	-2.62
11.5	-2.62
11.51	-2.62
11.52	-2.62
11.53	-2.62
11.54	-2.62
11.55	-2.62
11.56	-2.62
11.57	-2.62
11.58	-2.62
11.59	-2.62
11.6	-2.62
11.61	-2.62
11.62	-2.62
11.63	-2.62
11.64	-2.63
11.65	-2.62
11.66	-2.63
11.67	-2.63
11.68	-2.63
11.69	-2.62
11.7	-2.63
11.71	-2.63
11.72	-2.63
11.73	-2.63
11.74	-2.64
11.75	-2.64
11.76	-2.63
11.77	-2.63
11.78	-2.62
11.79	-2.63
11.8	-2.63
11.81	-2.63
11.82	-2.63
11.83	-2.62
11.84	-2.62
11.85	-2.62
11.86	-2.61
11.87	-2.62
11.88	-2.61
11.89	-2.61
11.9	-2.61
11.91	-2.61
11.92	-2.61
11.93	-2.61
11.94	-2.61
11.95	-2.61
11.96	-2.62
11.97	-2.62
11.98	-2.61
11.99	-2.62
12	-2.62
12.01	-2.62
12.02	-2.62
12.03	-2.62
12.04	-2.63
12.05	-2.62
12.06	-2.63
12.07	-2.63
12.08	-2.63
12.09	-2.62
12.1	-2.62
12.11	-2.62
12.12	-2.62
12.13	-2.62
12.14	-2.62
12.15	-2.62
12.16	-2.62
12.17	-2.61
12.18	-2.61
12.19	-2.6
12.2	-2.61
12.21	-2.6
12.22	-2.6
12.23	-2.61
12.24	-2.61
12.25	-2.6
12.26	-2.6
12.27	-2.6
12.28	-2.6
12.29	-2.6
12.3	-2.61
12.31	-2.61
12.32	-2.61
12.33	-2.61
12.34	-2.61
12.35	-2.6
12.36	-2.61
12.37	-2.61
12.38	-2.62
12.39	-2.61
12.4	-2.62
12.41	-2.62
12.42	-2.63
12.43	-2.62
12.44	-2.62
12.45	-2.62
12.46	-2.61
12.47	-2.61
12.48	-2.61
12.49	-2.6
12.5	-2.6
12.51	-2.6
12.52	-2.6
12.53	-2.6
12.54	-2.6
12.55	-2.59
12.56	-2.59
12.57	-2.6
12.58	-2.59
12.59	-2.59
12.6	-2.59
12.61	-2.59
12.62	-2.59
12.63	-2.6
12.64	-2.59
12.65	-2.6
12.66	-2.6
12.67	-2.6
12.68	-2.6
12.69	-2.6
12.7	-2.6
12.71	-2.6
12.72	-2.61
12.73	-2.61
12.74	-2.61
12.75	-2.61
12.76	-2.61
12.77	-2.61
12.78	-2.61
12.79	-2.6
12.8	-2.6
12.81	-2.6
12.82	-2.6
12.83	-2.59
12.84	-2.59
12.85	-2.59
12.86	-2.6
12.87	-2.59
12.88	-2.59
12.89	-2.58
12.9	-2.59
12.91	-2.58
12.92	-2.58
12.93	-2.58
12.94	-2.59
12.95	-2.58
12.96	-2.58
12.97	-2.58
12.98	-2.59
12.99	-2.58
13	-2.59
13.01	-2.58
13.02	-2.59
13.03	-2.59
13.04	-2.59
13.05	-2.59
13.06	-2.6
13.07	-2.6
13.08	-2.6
13.09	-2.6
13.1	-2.6
13.11	-2.59
13.12	-2.59
13.13	-2.59
13.14	-2.6
13.15	-2.58
13.16	-2.59
13.17	-2.58
13.18	-2.58
13.19	-2.58
13.2	-2.57
13.21	-2.57
13.22	-2.57
13.23	-2.57
13.24	-2.57
13.25	-2.57
13.26	-2.56
13.27	-2.56
13.28	-2.56
13.29	-2.56
13.3	-2.57
13.31	-2.57
13.32	-2.57
13.33	-2.58
13.34	-2.58
13.35	-2.59
13.36	-2.59
13.37	-2.59
13.38	-2.59
13.39	-2.59
13.4	-2.59
13.41	-2.59
13.42	-2.59
13.43	-2.59
13.44	-2.59
13.45	-2.59
13.46	-2.59
13.47	-2.58
13.48	-2.59
13.49	-2.58
13.5	-2.58
13.51	-2.57
13.52	-2.58
13.53	-2.57
13.54	-2.58
13.55	-2.57
13.56	-2.56
13.57	-2.56
13.58	-2.56
13.59	-2.56
13.6	-2.56
13.61	-2.56
13.62	-2.57
13.63	-2.56
13.64	-2.57
13.65	-2.57
13.66	-2.57
13.67	-2.57
13.68	-2.57
13.69	-2.57
13.7	-2.57
13.71	-2.58
13.72	-2.57
13.73	-2.58
13.74	-2.58
13.75	-2.58
13.76	-2.58
13.77	-2.58
13.78	-2.58
13.79	-2.58
13.8	-2.58
13.81	-2.58
13.82	-2.57
13.83	-2.57
13.84	-2.57
13.85	-2.56
13.86	-2.57
13.87	-2.56
13.88	-2.56
13.89	-2.56
13.9	-2.56
13.91	-2.56
13.92	-2.56
13.93	-2.56
13.94	-2.55
13.95	-2.55
13.96	-2.56
13.97	-2.56
13.98	-2.55
13.99	-2.56
14	-2.56
14.01	-2.56
14.02	-2.56
14.03	-2.57
14.04	-2.57
14.05	-2.56
14.06	-2.56
14.07	-2.56
14.08	-2.56
14.09	-2.57
14.1	-2.57
14.11	-2.57
14.12	-2.57
14.13	-2.57
14.14	-2.57
14.15	-2.57
14.16	-2.56
14.17	-2.56
14.18	-2.56
14.19	-2.56
14.2	-2.55
14.21	-2.55
14.22	-2.55
14.23	-2.54
14.24	-2.55
14.25	-2.55
14.26	-2.54
14.27	-2.54
14.28	-2.55
14.29	-2.55
14.3	-2.55
14.31	-2.55
14.32	-2.54
14.33	-2.55
14.34	-2.55
14.35	-2.55
14.36	-2.55
14.37	-2.56
14.38	-2.56
14.39	-2.56
14.4	-2.55
14.41	-2.56
14.42	-2.57
14.43	-2.57
14.44	-2.57
14.45	-2.57
14.46	-2.56
14.47	-2.56
14.48	-2.56
14.49	-2.56
14.5	-2.56
14.51	-2.56
14.52	-2.56
14.53	-2.55
14.54	-2.55
14.55	-2.54
14.56	-2.54
14.57	-2.54
14.58	-2.54
14.59	-2.53
14.6	-2.53
14.61	-2.54
14.62	-2.54
14.63	-2.54
14.64	-2.54
14.65	-2.54
14.66	-2.54
14.67	-2.54
14.68	-2.54
14.69	-2.54
14.7	-2.54
14.71	-2.55
14.72	-2.54
14.73	-2.55
14.74	-2.54
14.75	-2.55
14.76	-2.55
14.77	-2.56
14.78	-2.55
14.79	-2.55
14.8	-2.55
14.81	-2.55
14.82	-2.55
14.83	-2.54
14.84	-2.54
14.85	-2.54
14.86	-2.53
14.87	-2.54
14.88	-2.54
14.89	-2.53
14.9	-2.53
14.91	-2.53
14.92	-2.53
14.93	-2.52
14.94	-2.52
14.95	-2.53
14.96	-2.52
14.97	-2.53
14.98	-2.53
14.99	-2.53
15	-2.53
15.01	-2.53
15.02	-2.54
15.03	-2.54
15.04	-2.54
15.05	-2.54
15.06	-2.54
15.07	-2.54
15.08	-2.55
15.09	-2.54
15.1	-2.54
15.11	-2.54
15.12	-2.54
15.13	-2.54
15.14	-2.54
15.15	-2.54
15.16	-2.53
15.17	-2.54
15.18	-2.53
15.19	-2.53
15.2	-2.53
15.21	-2.53
15.22	-2.52
15.23	-2.52
15.24	-2.52
15.25	-2.52
15.26	-2.52
15.27	-2.52
15.28	-2.52
15.29	-2.52
15.3	-2.52
15.31	-2.52
15.32	-2.52
15.33	-2.51
15.34	-2.51
15.35	-2.52
15.36	-2.51
15.37	-2.51
15.38	-2.52
15.39	-2.52
15.4	-2.53
15.41	-2.52
15.42	-2.53
15.43	-2.52
15.44	-2.53
15.45	-2.52
15.46	-2.53
15.47	-2.52
15.48	-2.53
15.49	-2.52
15.5	-2.52
15.51	-2.51
15.52	-2.51
15.53	-2.51
15.54	-2.5
15.55	-2.51
15.56	-2.51
15.57	-2.5
15.58	-2.49
15.59	-2.49
15.6	-2.49
15.61	-2.49
15.62	-2.5
15.63	-2.49
15.64	-2.5
15.65	-2.49
15.66	-2.5
15.67	-2.5
15.68	-2.5
15.69	-2.5
15.7	-2.5
15.71	-2.5
15.72	-2.5
15.73	-2.5
15.74	-2.51
15.75	-2.51
15.76	-2.52
15.77	-2.51
15.78	-2.52
15.79	-2.51
15.8	-2.51
15.81	-2.51
15.82	-2.51
15.83	-2.51
15.84	-2.5
15.85	-2.51
15.86	-2.5
15.87	-2.51
15.88	-2.5
15.89	-2.49
15.9	-2.49
15.91	-2.48
15.92	-2.49
15.93	-2.48
15.94	-2.49
15.95	-2.49
15.96	-2.48
15.97	-2.48
15.98	-2.49
15.99	-2.49
16	-2.49
16.01	-2.49
16.02	-2.49
16.03	-2.49
16.04	-2.49
16.05	-2.5
16.06	-2.49
16.07	-2.49
16.08	-2.49
16.09	-2.49
16.1	-2.49
16.11	-2.51
16.12	-2.5
16.13	-2.5
16.14	-2.5
16.15	-2.49
16.16	-2.49
16.17	-2.49
16.18	-2.49
16.19	-2.49
16.2	-2.49
16.21	-2.48
16.22	-2.49
16.23	-2.49
16.24	-2.49
16.25	-2.49
16.26	-2.48
16.27	-2.48
16.28	-2.48
16.29	-2.48
16.3	-2.48
16.31	-2.48
16.32	-2.48
16.33	-2.48
16.34	-2.48
16.35	-2.48
16.36	-2.49
16.37	-2.49
16.38	-2.49
16.39	-2.49
16.4	-2.49
16.41	-2.49
16.42	-2.49
16.43	-2.5
16.44	-2.5
16.45	-2.5
16.46	-2.5
16.47	-2.49
16.48	-2.5
16.49	-2.5
16.5	-2.5
16.51	-2.48
16.52	-2.48
16.53	-2.48
16.54	-2.48
16.55	-2.48
16.56	-2.47
16.57	-2.46
16.58	-2.46
16.59	-2.47
16.6	-2.47
16.61	-2.47
16.62	-2.46
16.63	-2.46
16.64	-2.47
16.65	-2.46
16.66	-2.46
16.67	-2.46
16.68	-2.44
16.69	-2.44
16.7	-2.45
16.71	-2.45
16.72	-2.45
16.73	-2.45
16.74	-2.46
16.75	-2.46
16.76	-2.45
16.77	-2.46
16.78	-2.46
16.79	-2.47
16.8	-2.46
16.81	-2.45
16.82	-2.45
16.83	-2.45
16.84	-2.45
16.85	-2.44
16.86	-2.45
16.87	-2.44
16.88	-2.45
16.89	-2.44
16.9	-2.44
16.91	-2.44
16.92	-2.43
16.93	-2.43
16.94	-2.43
16.95	-2.43
16.96	-2.43
16.97	-2.42
16.98	-2.43
16.99	-2.44
17	-2.43
17.01	-2.44
17.02	-2.43
17.03	-2.43
17.04	-2.44
17.05	-2.44
17.06	-2.44
17.07	-2.44
17.08	-2.44
17.09	-2.45
17.1	-2.45
17.11	-2.45
17.12	-2.45
17.13	-2.45
17.14	-2.45
17.15	-2.46
17.16	-2.45
17.17	-2.45
17.18	-2.44
17.19	-2.45
17.2	-2.44
17.21	-2.44
17.22	-2.44
17.23	-2.44
17.24	-2.43
17.25	-2.43
17.26	-2.43
17.27	-2.43
17.28	-2.43
17.29	-2.43
17.3	-2.43
17.31	-2.42
17.32	-2.43
17.33	-2.43
17.34	-2.43
17.35	-2.43
17.36	-2.43
17.37	-2.44
17.38	-2.44
17.39	-2.44
17.4	-2.44
17.41	-2.44
17.42	-2.45
17.43	-2.45
17.44	-2.45
17.45	-2.45
17.46	-2.45
17.47	-2.46
17.48	-2.45
17.49	-2.45
17.5	-2.44
17.51	-2.44
17.52	-2.44
17.53	-2.44
17.54	-2.44
17.55	-2.43
17.56	-2.44
17.57	-2.44
17.58	-2.43
17.59	-2.42
17.6	-2.42
17.61	-2.42
17.62	-2.42
17.63	-2.42
17.64	-2.42
17.65	-2.42
17.66	-2.42
17.67	-2.42
17.68	-2.43
17.69	-2.42
17.7	-2.42
17.71	-2.43
17.72	-2.42
17.73	-2.43
17.74	-2.43
17.75	-2.43
17.76	-2.44
17.77	-2.45
17.78	-2.44
17.79	-2.44
17.8	-2.45
17.81	-2.45
17.82	-2.44
17.83	-2.44
17.84	-2.44
17.85	-2.44
17.86	-2.43
17.87	-2.44
17.88	-2.43
17.89	-2.43
17.9	-2.43
17.91	-2.43
17.92	-2.42
17.93	-2.42
17.94	-2.42
17.95	-2.42
17.96	-2.42
17.97	-2.42
17.98	-2.42
17.99	-2.42
18	-2.42
18.01	-2.42
18.02	-2.42
18.03	-2.41
18.04	-2.42
18.05	-2.42
18.06	-2.42
18.07	-2.42
18.08	-2.43
18.09	-2.43
18.1	-2.43
18.11	-2.42
18.12	-2.43
18.13	-2.43
18.14	-2.43
18.15	-2.44
18.16	-2.44
18.17	-2.43
18.18	-2.43
18.19	-2.42
18.2	-2.42
18.21	-2.41
18.22	-2.42
18.23	-2.41
18.24	-2.41
18.25	-2.41
18.26	-2.41
18.27	-2.41
18.28	-2.41
18.29	-2.42
18.3	-2.41
18.31	-2.41
18.32	-2.42
18.33	-2.41
18.34	-2.41
18.35	-2.42
18.36	-2.42
18.37	-2.42
18.38	-2.41
18.39	-2.42
18.4	-2.42
18.41	-2.42
18.42	-2.42
18.43	-2.42
18.44	-2.42
18.45	-2.43
18.46	-2.43
18.47	-2.43
18.48	-2.43
18.49	-2.43
18.5	-2.43
18.51	-2.43
18.52	-2.42
18.53	-2.43
18.54	-2.42
18.55	-2.42
18.56	-2.42
18.57	-2.42
18.58	-2.42
18.59	-2.41
18.6	-2.41
18.61	-2.41
18.62	-2.42
18.63	-2.42
18.64	-2.41
18.65	-2.42
18.66	-2.42
18.67	-2.42
18.68	-2.42
18.69	-2.42
18.7	-2.43
18.71	-2.43
18.72	-2.43
18.73	-2.44
18.74	-2.43
18.75	-2.44
18.76	-2.43
18.77	-2.44
18.78	-2.44
18.79	-2.44
18.8	-2.44
18.81	-2.44
18.82	-2.44
18.83	-2.44
18.84	-2.44
18.85	-2.44
18.86	-2.44
18.87	-2.43
18.88	-2.44
18.89	-2.44
18.9	-2.43
18.91	-2.43
18.92	-2.43
18.93	-2.43
18.94	-2.43
18.95	-2.43
18.96	-2.42
18.97	-2.42
18.98	-2.42
18.99	-2.42
19	-2.42
19.01	-2.43
19.02	-2.43
19.03	-2.43
19.04	-2.43
19.05	-2.43
19.06	-2.43
19.07	-2.44
19.08	-2.44
19.09	-2.44
19.1	-2.44
19.11	-2.45
19.12	-2.44
19.13	-2.45
19.14	-2.45
19.15	-2.45
19.16	-2.44
19.17	-2.44
19.18	-2.44
19.19	-2.44
19.2	-2.44
19.21	-2.44
19.22	-2.44
19.23	-2.43
19.24	-2.44
19.25	-2.44
19.26	-2.44
19.27	-2.44
19.28	-2.43
19.29	-2.43
19.3	-2.43
19.31	-2.43
19.32	-2.44
19.33	-2.43
19.34	-2.43
19.35	-2.44
19.36	-2.45
19.37	-2.45
19.38	-2.45
19.39	-2.46
19.4	-2.45
19.41	-2.46
19.42	-2.45
19.43	-2.46
19.44	-2.46
19.45	-2.47
19.46	-2.47
19.47	-2.47
19.48	-2.48
19.49	-2.47
19.5	-2.48
19.51	-2.47
19.52	-2.47
19.53	-2.47
19.54	-2.47
19.55	-2.46
19.56	-2.46
19.57	-2.47
19.58	-2.46
19.59	-2.46
19.6	-2.46
19.61	-2.46
19.62	-2.46
19.63	-2.46
19.64	-2.46
19.65	-2.46
19.66	-2.46
19.67	-2.46
19.68	-2.45
19.69	-2.36
19.7	-2.25
19.71	-2.16
19.72	-2.08
19.73	-2.01
19.74	-1.97
19.75	-1.92
19.76	-1.88
19.77	-1.85
19.78	-1.83
19.79	-1.82
19.8	-1.79
19.81	-1.78
19.82	-1.77
19.83	-1.76
19.84	-1.75
19.85	-1.75
19.86	-1.73
19.87	-1.73
19.88	-1.71
19.89	-1.71
19.9	-1.7
19.91	-1.69
19.92	-1.69
19.93	-1.69
19.94	-1.68
19.95	-1.68
19.96	-1.68
19.97	-1.68
19.98	-1.67
[truncated: 7,875 more rows]

## Sheet: Fig_2h
Piezo1-eGFP	GenEPi
1.02708	1.4
1.00567	1.4335
1.0059	2.97044
1.11338	1.20042
1.01172	1.17881
0.950658	1.5392
1.08081	1.4036
1.0232	1.27451
1.02607	2.36792
1.02708	1.15328
1.06073	1.41241
1.01193	1.18548
1.05442	1.4
1.01693	1.53684
0.934211	1.5467
1.04545	1.92241
1.03093	3.0786
1.01659	2.27536
1.03003	1.6954
1.01296	1.41455
1.03482	1.37727
1.09977
1.02865
0.955044
1.02694
1.0232
1.01422
1.04185
1.02186
1.03602
1.14512
1.03646
0.926535
0.993266
1.02835
0.848341
1.05071
1.01215
1.03361
1.06122
1.01953
0.924342
1.01347
1.06959
0.85545

## Sheet: Fig_2i
GenEPi	+GsMTx4
1.37308	1.05389
3.25397	1.07639
1.47479	1.11538
1.1444	1.19665
1.41176	1.05755
1.87037	1.07812
1.92727	1.12
1.14783	1.2439
1.36364	1.09756
1.36196	1.11024
1.15054	1.11304
1.24157
1.97406

## Sheet: Fig_2j
Piezo1+GCaMP-G4	GenEPi
221.5	135
192.5	227
292	181
180	267
159	210
250	175
280	196
285	143
290	283
312	285
110	336
309	187
340	240
275	334
187	235
230	275
173	240
275	285
325	340
182	330
197	210

## Sheet: Fig_2k
Piezo1+GCaMP-G4	GenEPi
12.35	11.23
13.98	12.56
40.74	4.85
10.5	4.42
14.31	3.56
50.5	11.87
12.88	2.71
20.68	3.05
12.44	8.13
21.4	3.31
11.65	3.52
16.47	17.4
16.6	10.1
6.98	10.8
27.6	5.8
15.55	7.8
10.6
19.46
16.6
18.9
28.2
27.3
13.33
11.8
11.85
17.6
16.2

[truncated: 59 more sheets: Fig_2m, Fig_2o, Fig_3b, Fig_3c, Fig_3d, Fig_3e, Fig_3f, Fig_3h, Fig_3j, Fig_3k, Fig_4a, Fig_4b, Fig_4c, Fig_4d, Fig_4e, Fig_4g, Fig_4h, Fig_4i, Fig_4j, Fig_4k …]
